# Supplementary material for: Epithelial Changes in the Testosterone-Dominant Vagina: Implications for Menopause, Transgender Care, and Beyond
Source: Cells. 2026 Apr 22;15(9):745. doi: 10.3390/cells15090745 (PMC13163056; doi:10.3390/cells15090745)
Supplement: Supplementary file 1 [file cells-15-00745-s001.zip]

Archive with 1 entries (1 files):
- cells-4161415-supplementary.pdf
